# Supplementary material for: Discrete Particle Method for Simulating Hypervelocity Impact Phenomena
Source: Materials (Basel). 2017 Apr 2;10(4):379. doi: 10.3390/ma10040379 (PMC5506889; doi:10.3390/ma10040379)
Supplement: Supplementary file 1 [file materials-10-00379-s001.zip]

Archive with 1 entries (1 files):
- Video_S1.MP4
